# Supplementary material for: Association Between Socioeconomic Status and Incident Sarcopenic Obesity: A 17-Year Prospective Cohort Study
Source: J Clin Med. 2026 May 15;15(10):3816. doi: 10.3390/jcm15103816 (PMC13207048; doi:10.3390/jcm15103816)
Supplement: Supplementary file 1 [file jcm-15-03816-s001.zip]

Archive with 1 entries (1 files):
- jcm-4240376-supplementary.pdf
